# Supplementary material for: An 8q24 Gain in Pancreatic Juice Is a Candidate Biomarker for the Detection of Pancreatic Cancer
Source: Int J Mol Sci. 2023 Mar 7;24(6):5097. doi: 10.3390/ijms24065097 (PMC10049288; doi:10.3390/ijms24065097)
Supplement: Supplementary file 1 [file ijms-24-05097-s001.zip]

Archive with 1 entries (1 files):
- ijms-2245982-supplementary.pdf
